# Supplementary material for: Mycousfurans A and B, Antibacterial Usnic Acid Congeners from the Fungus Mycosphaerella sp., Isolated from a Marine Sediment
Source: Mar Drugs. 2019 Jul 19;17(7):422. doi: 10.3390/md17070422 (PMC6669435; doi:10.3390/md17070422)
Supplement: Supplementary file 1 [file marinedrugs-17-00422-s001.zip]

Archive with 1 entries (1 files):
- F8015_SI_Marine Drugs_sub.docx
